# Supplementary material for: Predictors of Death in Patients with Neonatal Sepsis in a Peruvian Hospital
Source: Trop Med Infect Dis. 2022 Oct 31;7(11):342. doi: 10.3390/tropicalmed7110342 (PMC9697646; doi:10.3390/tropicalmed7110342)
Supplement: Supplementary file 1 [file tropicalmed-07-00342-s001.zip]

Archive with 1 entries (1 files):
- tropicalmed-1886131-supplementary.pdf
